# Supplementary material for: Four new species of Trigonopterus Fauvel from the island of New Britain (Coleoptera, Curculionidae)
Source: Zookeys. 2016 Apr 21;(582):129–41. doi: 10.3897/zookeys.582.7709 (PMC4857049; doi:10.3897/zookeys.582.7709)
Supplement: XML Treatment for Trigonopterus [file zookeys.582.7709-treatment1.xml]

<!DOCTYPE tp:taxon-treatment
  PUBLIC "-//TaxonX//DTD Taxonomic Treatment Publishing DTD v0 20100105//EN" "tax-treatment-NSO.dtd">
<tp:taxon-treatment xmlns:tp="http://www.plazi.org/taxpub"><tp:treatment-meta><kwd-group><label>Taxon classification</label><kwd><named-content content-type="kingdom">Animalia</named-content></kwd><kwd><named-content content-type="order">Coleoptera</named-content></kwd><kwd><named-content content-type="family">Curculionidae</named-content></kwd></kwd-group><mixed-citation publication-type="journal"><person-group><name><surname>Van Dam</surname><given-names>Matthew H.</given-names></name><name><surname>Laufa</surname><given-names>Raymond</given-names></name><name><surname>Riedel</surname><given-names>Alexander</given-names></name></person-group><article-title>Four new species of <italic><tp:taxon-name><tp:taxon-name-part taxon-name-part-type="genus">Trigonopterus</tp:taxon-name-part></tp:taxon-name></italic> Fauvel from the island of New Britain (<tp:taxon-name><tp:taxon-name-part taxon-name-part-type="order">Coleoptera</tp:taxon-name-part></tp:taxon-name>, <tp:taxon-name><tp:taxon-name-part taxon-name-part-type="family">Curculionidae</tp:taxon-name-part></tp:taxon-name>)</article-title><source>Zookeys</source><day>21</day><month>4</month><year>2016</year><volume>2016</volume><issue>582</issue><fpage>129</fpage><lpage>141</lpage><pub-id pub-id-type="doi">10.3897/zookeys.582.7709</pub-id></mixed-citation></tp:treatment-meta><tp:nomenclature><tp:taxon-name>
            <tp:taxon-name-part taxon-name-part-type="genus">Trigonopterus</tp:taxon-name-part>
          </tp:taxon-name><tp:taxon-authority>Fauvel, 1862</tp:taxon-authority></tp:nomenclature><tp:treatment-sec sec-type="Type species"><title>Type species.</title><p>
            <italic><tp:taxon-name><tp:taxon-name-part taxon-name-part-type="genus">Trigonopterus</tp:taxon-name-part> <tp:taxon-name-part taxon-name-part-type="species">insignis</tp:taxon-name-part></tp:taxon-name></italic> Fauvel, 1862, by monotypy.</p></tp:treatment-sec><tp:treatment-sec sec-type="Diagnosis"><title>Diagnosis.</title><p>Fully apterous genus of <tp:taxon-name><tp:taxon-name-part taxon-name-part-type="subfamily">Cryptorhynchinae</tp:taxon-name-part></tp:taxon-name>. Length 1.5–6.0 mm. Rostrum in repose not reaching middle of mesocoxal length. Scutellar shield completely covered by elytra. Mesothoracic receptacle deep, posteriorly closed. Metanepisternum completely absent. Metathoracic spiracles located externally on side of metaventrite. Elytra with 9 striae (sometimes superficially effaced). Tarsal claws minute. Body usually largely unclothed. For additional information, see <xref ref-type="bibr" rid="B13">van de Kamp et al. (2015)</xref> and <ext-link xmlns:xlink="http://www.w3.org/1999/xlink" xlink:type="simple" ext-link-type="uri" xlink:href="http://species-id.net/wiki/Trigonopterus">http://species-id.net/wiki/Trigonopterus</ext-link>.</p></tp:treatment-sec><ref-list><ref id="B13"><mixed-citation xmlns:xlink="http://www.w3.org/1999/xlink" xlink:type="simple">
          <person-group><name name-style="western"><surname>van de Kamp</surname><given-names>T</given-names></name><name name-style="western"><surname>Cecilia</surname><given-names>A</given-names></name><name name-style="western"><surname>dos Santos Rolo</surname><given-names>T</given-names></name><name name-style="western"><surname>Vagovič</surname><given-names>P</given-names></name><name name-style="western"><surname>Baumbach</surname><given-names>T</given-names></name><name name-style="western"><surname>Riedel</surname><given-names>A</given-names></name></person-group> (<year>2015</year>) <article-title>Comparative thorax morphology of death-feigning flightless cryptorhynchine weevils (<tp:taxon-name><tp:taxon-name-part taxon-name-part-type="order">Coleoptera</tp:taxon-name-part></tp:taxon-name>: <tp:taxon-name><tp:taxon-name-part taxon-name-part-type="family">Curculionidae</tp:taxon-name-part></tp:taxon-name>) based on 3D reconstructions.</article-title> <source>Arthropod structure &amp; Development</source> <volume>44</volume>: <fpage>509</fpage>–<lpage>523</lpage>. doi: <ext-link xlink:type="simple" ext-link-type="doi" xlink:href="10.1016/j.asd.2015.07.004">10.1016/j.asd.2015.07.004</ext-link></mixed-citation></ref></ref-list></tp:taxon-treatment>
