# Supplementary material for: Four new species of Trigonopterus Fauvel from the island of New Britain (Coleoptera, Curculionidae)
Source: Zookeys. 2016 Apr 21;(582):129–41. doi: 10.3897/zookeys.582.7709 (PMC4857049; doi:10.3897/zookeys.582.7709)
Supplement: XML Treatment for Trigonopterus obsidianus [file zookeys.582.7709-treatment3.xml]

<!DOCTYPE tp:taxon-treatment
  PUBLIC "-//TaxonX//DTD Taxonomic Treatment Publishing DTD v0 20100105//EN" "tax-treatment-NSO.dtd">
<tp:taxon-treatment xmlns:tp="http://www.plazi.org/taxpub"><tp:treatment-meta><kwd-group><label>Taxon classification</label><kwd><named-content content-type="kingdom">Animalia</named-content></kwd><kwd><named-content content-type="order">Coleoptera</named-content></kwd><kwd><named-content content-type="family">Curculionidae</named-content></kwd></kwd-group><mixed-citation publication-type="journal"><person-group><name><surname>Van Dam</surname><given-names>Matthew H.</given-names></name><name><surname>Laufa</surname><given-names>Raymond</given-names></name><name><surname>Riedel</surname><given-names>Alexander</given-names></name></person-group><article-title>Four new species of <italic><tp:taxon-name><tp:taxon-name-part taxon-name-part-type="genus">Trigonopterus</tp:taxon-name-part></tp:taxon-name></italic> Fauvel from the island of New Britain (<tp:taxon-name><tp:taxon-name-part taxon-name-part-type="order">Coleoptera</tp:taxon-name-part></tp:taxon-name>, <tp:taxon-name><tp:taxon-name-part taxon-name-part-type="family">Curculionidae</tp:taxon-name-part></tp:taxon-name>)</article-title><source>Zookeys</source><day>21</day><month>4</month><year>2016</year><volume>2016</volume><issue>582</issue><fpage>129</fpage><lpage>141</lpage><pub-id pub-id-type="doi">10.3897/zookeys.582.7709</pub-id></mixed-citation></tp:treatment-meta><tp:nomenclature><tp:taxon-name>
              <tp:taxon-name-part taxon-name-part-type="genus">Trigonopterus</tp:taxon-name-part>
              <tp:taxon-name-part taxon-name-part-type="species">obsidianus</tp:taxon-name-part>
              <object-id xmlns:xlink="http://www.w3.org/1999/xlink" content-type="zoobank" xlink:type="simple">http://zoobank.org/8AE75F70-A3F7-48EC-93C7-C49B2984C215</object-id>
            </tp:taxon-name><tp:taxon-authority>Van Dam &amp; Riedel</tp:taxon-authority><tp:taxon-status xmlns:xlink="http://www.w3.org/1999/xlink" xlink:type="simple">sp. n.</tp:taxon-status></tp:nomenclature><tp:treatment-sec sec-type="Diagnostic description"><title>Diagnostic description.</title><p>Holotype (Fig. <xref ref-type="fig" rid="F2">2a–c</xref>). Length 2.85 mm. Color black. Body subovate, almost without constriction between pronotum and elytron; in profile evenly convex. Rostrum dorsally sparsely punctate, with pair of sublateral furrows containing rows of scales directed mesad; in front of antennal insertion with shallow lateral constriction. Eye with dorsal margin weakly carinate, bordered by furrow. Forehead with sparse minute punctures. Pronotum with disk subglabrous, with minute punctures; sides above coxa with scattered, coarse punctures; base medially weakly extended towards elytral suture. Elytra subglabrous, including near base and humeri; striae hardly visible. Legs. Femora subglabrous, with minute punctures. Metafemur dorsally with elongate patch of dense silvery scales; posterior surface with pair of longitudinal furrows containing rows of indistinct scales parallel to ventral and dorsal edge; dorsoposterior edge distinct. Mesotibia apically with uncus and separate, much larger premucro. Metatibia in subapical third ventrally with weak swellings, but not denticulate; apically with uncus but no premucro. Abdominal ventrites 1 and 2 medially forming common cavity; ventrite 2 laterally swollen and with suberect scales; posterior edge projecting; ventrite 5 flat, subglabrous, dull, with sparse minute punctures. Penis (Fig. <xref ref-type="fig" rid="F2">2b</xref>) with sides of body subparallel, weakly concave; apex with median triangular extension, symmetrical; endophallus with short, spiniform transfer apparatus directed ventrad in repose, without distinct sclerites; ductus ejaculatorius without bulbus. <bold>Intraspecific variation</bold>. Length 2.58–2.85 mm. Female mesotibia apically with large uncus and much smaller premucro. Female abdominal ventrites 1 and 2 medially flat.</p><fig id="F2" position="float" orientation="portrait"><label>Figure 2.</label><caption><p>
          <italic><tp:taxon-name><tp:taxon-name-part taxon-name-part-type="genus">Trigonopterus</tp:taxon-name-part> <tp:taxon-name-part taxon-name-part-type="species">obsidianus</tp:taxon-name-part></tp:taxon-name></italic> Van Dam &amp; Riedel, sp. n., holotype; <bold>a</bold> Dorsal habitus <bold>b</bold> Lateral habitus <bold>c</bold> Penis.</p></caption><graphic xmlns:xlink="http://www.w3.org/1999/xlink" xlink:href="zookeys-582-129-g002.jpg" position="float" orientation="portrait" xlink:type="simple" id="oo_86255.jpg"/></fig><!--PageBreak--><!--PageBreak--></tp:treatment-sec><tp:treatment-sec sec-type="material"><title>Material examined.</title><p>Holotype (<named-content xmlns:xlink="http://www.w3.org/1999/xlink" content-type="dwc:institutional_code" xlink:type="simple">ANIC</named-content>): ARC4216 (GenBank # <ext-link xmlns:xlink="http://www.w3.org/1999/xlink" ext-link-type="gen" xlink:href="KU888896" xlink:type="simple">KU888896</ext-link>), Papua New Guinea: West New Britain Prov.: E of Silali Village, Nakanai Range, <named-content xmlns:xlink="http://www.w3.org/1999/xlink" content-type="dwc:verbatimCoordinates" xlink:type="simple"><named-content content-type="geo-json" specific-use="{&#34;type&#34;:&#34;Point&#34;,&#34;coordinates&#34;:[151.055717,-5.52055]}" xlink:type="simple">S05°31.233', E151°03.343'</named-content></named-content>, 800 m, from foliage, 21-22-XI-2014. Paratypes (<named-content xmlns:xlink="http://www.w3.org/1999/xlink" content-type="dwc:institutional_code" xlink:type="simple">SMNK</named-content>, <named-content xmlns:xlink="http://www.w3.org/1999/xlink" content-type="dwc:institutional_code" xlink:type="simple">UPNG</named-content>): 2 exx, ARC4215 (GenBank # <ext-link xmlns:xlink="http://www.w3.org/1999/xlink" ext-link-type="gen" xlink:href="KU888895" xlink:type="simple">KU888895</ext-link>), ARC4217 (GenBank # <ext-link xmlns:xlink="http://www.w3.org/1999/xlink" ext-link-type="gen" xlink:href="KU888897" xlink:type="simple">KU888897</ext-link>), same data as holotype.</p></tp:treatment-sec><tp:treatment-sec sec-type="Etymology"><title>Etymology.</title><p>This epithet is based on the Latin adjective <italic>obsidianus</italic> and refers to the color of the polished mineral obsidian, which resembles the pronotum and elytra of this species.</p></tp:treatment-sec><tp:treatment-sec sec-type="Notes"><title>Notes.</title><p>This species belongs to the <italic><tp:taxon-name><tp:taxon-name-part taxon-name-part-type="genus">Trigonopterus</tp:taxon-name-part> <tp:taxon-name-part taxon-name-part-type="species">politus</tp:taxon-name-part></tp:taxon-name></italic>-group of <xref ref-type="bibr" rid="B9">Riedel et al. (2013b)</xref> and is similar to <italic><tp:taxon-name><tp:taxon-name-part taxon-name-part-type="genus">Trigonopterus</tp:taxon-name-part> <tp:taxon-name-part taxon-name-part-type="species">politus</tp:taxon-name-part></tp:taxon-name></italic> (Faust) of the Papuan Peninsula. It can be distinguished by the symmetrical apex of the penis and the less distinct denticles of the male metatibia.</p></tp:treatment-sec><ref-list><ref id="B9"><mixed-citation xmlns:xlink="http://www.w3.org/1999/xlink" xlink:type="simple">
          <person-group><name name-style="western"><surname>Riedel</surname><given-names>A</given-names></name><name name-style="western"><surname>Sagata</surname><given-names>K</given-names></name><name name-style="western"><surname>Surbakti</surname><given-names>S</given-names></name><name name-style="western"><surname>Tänzler</surname><given-names>R</given-names></name><name name-style="western"><surname>Balke</surname><given-names>M</given-names></name></person-group> (<year>2013b</year>) <article-title>One hundred and one new species of <italic><tp:taxon-name><tp:taxon-name-part taxon-name-part-type="genus">Trigonopterus</tp:taxon-name-part></tp:taxon-name></italic> weevils from New Guinea.</article-title> <source>ZooKeys</source> <volume>280</volume>: <fpage>1</fpage>–<lpage>150</lpage>. doi: <ext-link xlink:type="simple" ext-link-type="doi" xlink:href="10.3897/zookeys.280.3906">10.3897/zookeys.280.3906</ext-link></mixed-citation></ref></ref-list></tp:taxon-treatment>
