# Supplementary material for: Four new species of Trigonopterus Fauvel from the island of New Britain (Coleoptera, Curculionidae)
Source: Zookeys. 2016 Apr 21;(582):129–41. doi: 10.3897/zookeys.582.7709 (PMC4857049; doi:10.3897/zookeys.582.7709)
Supplement: XML Treatment for Trigonopterus puncticollis [file zookeys.582.7709-treatment4.xml]

<!DOCTYPE tp:taxon-treatment
  PUBLIC "-//TaxonX//DTD Taxonomic Treatment Publishing DTD v0 20100105//EN" "tax-treatment-NSO.dtd">
<tp:taxon-treatment xmlns:tp="http://www.plazi.org/taxpub"><tp:treatment-meta><kwd-group><label>Taxon classification</label><kwd><named-content content-type="kingdom">Animalia</named-content></kwd><kwd><named-content content-type="order">Coleoptera</named-content></kwd><kwd><named-content content-type="family">Curculionidae</named-content></kwd></kwd-group><mixed-citation publication-type="journal"><person-group><name><surname>Van Dam</surname><given-names>Matthew H.</given-names></name><name><surname>Laufa</surname><given-names>Raymond</given-names></name><name><surname>Riedel</surname><given-names>Alexander</given-names></name></person-group><article-title>Four new species of <italic><tp:taxon-name><tp:taxon-name-part taxon-name-part-type="genus">Trigonopterus</tp:taxon-name-part></tp:taxon-name></italic> Fauvel from the island of New Britain (<tp:taxon-name><tp:taxon-name-part taxon-name-part-type="order">Coleoptera</tp:taxon-name-part></tp:taxon-name>, <tp:taxon-name><tp:taxon-name-part taxon-name-part-type="family">Curculionidae</tp:taxon-name-part></tp:taxon-name>)</article-title><source>Zookeys</source><day>21</day><month>4</month><year>2016</year><volume>2016</volume><issue>582</issue><fpage>129</fpage><lpage>141</lpage><pub-id pub-id-type="doi">10.3897/zookeys.582.7709</pub-id></mixed-citation></tp:treatment-meta><tp:nomenclature><tp:taxon-name>
              <tp:taxon-name-part taxon-name-part-type="genus">Trigonopterus</tp:taxon-name-part>
              <tp:taxon-name-part taxon-name-part-type="species">puncticollis</tp:taxon-name-part>
              <object-id xmlns:xlink="http://www.w3.org/1999/xlink" content-type="zoobank" xlink:type="simple">http://zoobank.org/69951605-F4A2-4EE1-94B0-6A771B7236CA</object-id>
            </tp:taxon-name><tp:taxon-authority>Van Dam &amp; Riedel</tp:taxon-authority><tp:taxon-status xmlns:xlink="http://www.w3.org/1999/xlink" xlink:type="simple">sp. n.</tp:taxon-status></tp:nomenclature><tp:treatment-sec sec-type="Diagnostic description"><title>Diagnostic description.</title><p>
              <bold>Holotype</bold>, male (Fig. <xref ref-type="fig" rid="F3">3a–c</xref>). Length 3.06 mm. Color black, antenna and tarsi ferruginous. Body subovate; with weak constriction between pronotum and elytra; in profile evenly convex. Rostrum in basal half with median and pair of submedian carinae, intervening furrows with rows of yellowish-transparent scales; apical half of rostrum coarsely punctate-rugose, with sparse suberect setae. Forehead coarsely punctate-rugose, punctures with subrecumbent scales pointing backwards. Pronotum coarsely punctate; distance between punctures subequal to their diameter; each puncture containing one inconspicuous seta. Elytra finely punctate, along basal margin with transverse row of deeper and denser punctures; striae impressed as fine lines; marked by rows of small punctures; intervals flat, subglabrous, with few minute punctures; lateral stria behind humerus with dense row of deep punctures. Femora edentate; subapically coarsely punctate, with recumbent scales. Anteroventral ridge of profemur in apical third shortened, forming blunt angulation. Metafemur dorsoposteriorly denticulate; subapically without stridulatory patch. Protibia widening towards apex. Mesotibia in apical half with anterior face covered by fringe of long subrecumbent setae. Meso- and metatibia subbasally with dorsal angulation; metatibia with supra-uncal denticle. Abdominal ventrites 1–2 concave with coarse punctures bearing silvery plumose scales; ventrite 5 flat, densely punctate and covered with silvery scales. Penis (Fig. <xref ref-type="fig" rid="F3">3b</xref>) widening apicad, in apical third with constriction and oblique lateral furrow; apex subangulate, subglabrous; transfer apparatus symmetrical, contained in apical half of body; ductus ejaculatorius without bulbus. <bold>Intraspecific variation</bold>. Length 2.58–2.85 mm. Female mesotibia apically with large uncus and much smaller premucro. Female abdominal ventrites 1 and 2 medially flat.</p><fig id="F3" position="float" orientation="portrait"><label>Figure 3.</label><caption><p>
          <italic><tp:taxon-name><tp:taxon-name-part taxon-name-part-type="genus">Trigonopterus</tp:taxon-name-part> <tp:taxon-name-part taxon-name-part-type="species">puncticollis</tp:taxon-name-part></tp:taxon-name></italic> Van Dam &amp; Riedel, sp. n., holotype; <bold>a</bold> Dorsal habitus <bold>b</bold> Lateral habitus <bold>c</bold> Penis.</p></caption><graphic xmlns:xlink="http://www.w3.org/1999/xlink" xlink:href="zookeys-582-129-g003.jpg" position="float" orientation="portrait" xlink:type="simple" id="oo_86257.jpg"/></fig></tp:treatment-sec><tp:treatment-sec sec-type="material"><title>Material examined.</title><p>Holotype (<named-content xmlns:xlink="http://www.w3.org/1999/xlink" content-type="dwc:institutional_code" xlink:type="simple">ANIC</named-content>): ARC4220 (GenBank # <ext-link xmlns:xlink="http://www.w3.org/1999/xlink" ext-link-type="gen" xlink:href="KU888900" xlink:type="simple">KU888900</ext-link>), PAPUA NEW GUINEA, West New Britain Prov.: E of Silali Village, Nakanai Range, <named-content xmlns:xlink="http://www.w3.org/1999/xlink" content-type="dwc:verbatimCoordinates" xlink:type="simple"><named-content content-type="geo-json" specific-use="{&#34;type&#34;:&#34;Point&#34;,&#34;coordinates&#34;:[151.04825,-5.51085]}" xlink:type="simple">S 05°30.651', E 151°02.895'</named-content></named-content>, 700 m, from foliage, 21-XI-2014. Paratypes (<named-content xmlns:xlink="http://www.w3.org/1999/xlink" content-type="dwc:institutional_code" xlink:type="simple">SMNK</named-content>, <named-content xmlns:xlink="http://www.w3.org/1999/xlink" content-type="dwc:institutional_code" xlink:type="simple">ZSM</named-content>, <named-content xmlns:xlink="http://www.w3.org/1999/xlink" content-type="dwc:institutional_code" xlink:type="simple">UPNG</named-content>): 9 exx, ARC4218 (EMBL # <ext-link xmlns:xlink="http://www.w3.org/1999/xlink" ext-link-type="gen" xlink:href="KU888898" xlink:type="simple">KU888898</ext-link>), ARC4219 (GenBank # <ext-link xmlns:xlink="http://www.w3.org/1999/xlink" ext-link-type="gen" xlink:href="KU888899" xlink:type="simple">KU888899</ext-link>), ARC4221 (EMBL # XXX), same data as holotype.</p><!--PageBreak--><!--PageBreak--></tp:treatment-sec><tp:treatment-sec sec-type="Etymology"><title>Etymology.</title><p>This epithet is a Latin adjective based on a combination of the Latin nouns <italic>punctum</italic> (small hole, dot) and <italic>collum</italic> (neck) and refers to the markedly punctate pronotum.</p></tp:treatment-sec><tp:treatment-sec sec-type="Notes"><title>Notes.</title><p>This species may belong to the <italic><tp:taxon-name><tp:taxon-name-part taxon-name-part-type="genus">Trigonopterus</tp:taxon-name-part> <tp:taxon-name-part taxon-name-part-type="species">oblongus</tp:taxon-name-part></tp:taxon-name></italic>-group of <xref ref-type="bibr" rid="B9">Riedel et al. (2013b)</xref> in a wide sense.</p></tp:treatment-sec><ref-list><ref id="B9"><mixed-citation xmlns:xlink="http://www.w3.org/1999/xlink" xlink:type="simple">
          <person-group><name name-style="western"><surname>Riedel</surname><given-names>A</given-names></name><name name-style="western"><surname>Sagata</surname><given-names>K</given-names></name><name name-style="western"><surname>Surbakti</surname><given-names>S</given-names></name><name name-style="western"><surname>Tänzler</surname><given-names>R</given-names></name><name name-style="western"><surname>Balke</surname><given-names>M</given-names></name></person-group> (<year>2013b</year>) <article-title>One hundred and one new species of <italic><tp:taxon-name><tp:taxon-name-part taxon-name-part-type="genus">Trigonopterus</tp:taxon-name-part></tp:taxon-name></italic> weevils from New Guinea.</article-title> <source>ZooKeys</source> <volume>280</volume>: <fpage>1</fpage>–<lpage>150</lpage>. doi: <ext-link xlink:type="simple" ext-link-type="doi" xlink:href="10.3897/zookeys.280.3906">10.3897/zookeys.280.3906</ext-link></mixed-citation></ref></ref-list></tp:taxon-treatment>
